# Supplementary material for: The limit of resistance to salinity in the freshwater cyanobacterium Microcystis aeruginosa is modulated by the rate of salinity increase
Source: Ecol Evol. 2020 Apr 14;10(11):5045–55. doi: 10.1002/ece3.6257 (PMC7297762; doi:10.1002/ece3.6257)
Supplement: Supplementary file 1 — Table S1 [file ECE3-10-5045-s001.xlsx]

## Sheet: Hoja1
Table S1. Effect of NaCl on growth rate (m) of Ma1Vc ,Ma5Vc and MaAVc strains of Microcystis aeruginosa. The m values were computed after 7 days of exposure to NaCl in mid-log exponentially-growing culture cells. Supplementary data of the figure 3.
	Growth rate (doublings d-1)
Concentration of NaCl (g l-1)	Ma1Vc	Ma5Vc	MaAvc
0	0.401916	0.395005	0.457492
0	0.411878	0.398299	0.455324
0	0.410015	0.399111	0.465035
2	0.276849	0.275701	0.291672
2	0.271017	0.279116	0.310919
2	0.283547	0.292015	0.299684
4	0.16666	0.16341	0.246863
4	0.185033	0.17668	0.243054
4	0.18129	0.182328	0.24111
8	-0.0325406	-0.0109944	0.115455
8	-0.0393446	-0.0229061	0.120064
8	-0.0359021	-0.0138805	0.103237
16	-0.0393446	-0.0325406	-0.0579236
16	-0.0579236	-0.0501997	-0.0540094
16	-0.0579236	-0.0325406	-0.0792853
24	-0.255966	-0.149221	-0.214868
24	-0.214868	-0.227298	-0.203434
24	-0.16511	-0.16511	-0.313889
