# Supplementary material for: The limit of resistance to salinity in the freshwater cyanobacterium Microcystis aeruginosa is modulated by the rate of salinity increase
Source: Ecol Evol. 2020 Apr 14;10(11):5045–55. doi: 10.1002/ece3.6257 (PMC7297762; doi:10.1002/ece3.6257)
Supplement: Supplementary file 2 — Table S2 [file ECE3-10-5045-s002.xlsx]

## Sheet: Hoja1
Table S2. Time period (t) and number of generations (g) required to grow under increasing NaCl concentration during the ratchet experiment cycles. Supplementary data of the figure 4.
	Fast Ratchet																Slow Ratchet
		0→0.1		0.1→0.3		0.3→0.9		0.9→2.7		2.7→8.1		8.1-24.3							0→0.1		0.1→0.3		0.3→0.9		0.9→2.7		2.7→4		4 →6.1		6.1 → 9.1		9.1→13.6		13.5-20.4
	replicate	t(d)	g	t(d)	g	t(d)	g	t(d)	g	t(d)	g	t(d)	g					replicate	t(d)	g	t(d)	g	t(d)	g	t(d)	g	t(d)	g	t(d)	g	t(d)	g	t(d)	g	t(d)	g
Ma5Vc	No. 1	14	4.84061	14	4.84061	14	4.84061	14	4.84061	21	8	-	-				Ma1Vc	No. 1	14	5	14	5	14	5	14	5	42	15	42	15	42	15	-	-	-	-
	No. 2	14	4.84061	14	4.84061	14	4.84061	14	4.84061	21	8	-	-					No. 2	14	5	14	5	14	5	14	5	42	15	42	15	42	15	-	-	-	-
	No. 3	14	4.84061	14	4.84061	14	4.84061	14	4.84061	21	8	-	-					No. 3	14	5	14	5	14	5	14	5	14	5	14	5	14	5	-	-	-	-
	No. 4	14	4.84061	14	4.84061	14	4.84061	14	4.84061	21	8	-	-					No. 4	14	5	14	5	14	5	14	5	14	5	14	5	14	5	-	-	-	-
MaAVc	No. 1	14	4.84061	14	4.84061	14	4.84061	14	4.84061	21	8	-	-				Ma5Vc	No. 1	14	5	14	5	14	5	14	5	14	5	14	5	14	5	28	10	-	-
	No. 2	14	4.84061	14	4.84061	14	4.84061	14	4.84061	21	8	-	-					No. 2	14	5	14	5	14	5	14	5	14	5	14	5	14	5	28	10	-	-
	No. 3	14	4.84061	14	4.84061	14	4.84061	14	4.84061	21	8	-	-					No. 3	14	5	14	5	14	5	14	5	14	5	14	5	14	5	28	10	-	-
	No. 4	14	4.84061	14	4.84061	14	4.84061	14	4.84061	21	8	-	-					No. 4	14	5	14	5	14	5	14	5	14	5	14	5	14	5	28	10	-	-
Ma1Vc	No. 1	14	4.84061	14	4.84061	14	4.84061	14	4.84061	21	8	-	-				MaAVc	No. 1	14	5	14	5	14	5	14	5	14	5	14	5	14	5	28	10	-	-
	No. 2	14	4.84061	14	4.84061	14	4.84061	14	4.84061	21	8	-	-					No. 2	14	5	14	5	14	5	14	5	14	5	14	5	14	5	28	10	-	-
	No. 3	14	4.84061	14	4.84061	14	4.84061	14	4.84061	21	8	-	-					No. 3	14	5	14	5	14	5	14	5	14	5	14	5	14	5	28	10	-	-
	No. 4	14	4.84061	14	4.84061	14	4.84061	14	4.84061	21	8	-	-					No. 4	14	5	14	5	14	5	14	5	14	5	14	5	14	5	28	10	-	-
				0→0.3		0.3→0.9		0.9→2.7		2.7→8.1		8.1→24.3									0→0.3		0.3→0.9		0.9→2.7		2.7→4		4 →6.1		6.1 → 9.1		9.1→13.6		13.5-20.4
	replicate			t(d)	g	t(d)	g	t(d)	g	t(d)	g	t(d)	g					replicate			t(d)	g	t(d)	g	t(d)	g	t(d)	g	t(d)	g	t(d)	g	t(d)	g	t(d)	g
Ma5Vc	No. 1			14	4.84061	14	4.84061	14	4.84061	35	13	-	-				Ma1Vc	No. 1			14	5	14	5	14	5	14	5	42	15	-	-	-	-	-	-
	No. 2			14	4.84061	14	4.84061	14	4.84061	35	13	-	-					No. 2			14	5	14	5	14	5	14	5	42	15	-	-	-	-	-	-
	No. 3			14	4.84061	14	4.84061	14	4.84061	35	13	-	-					No. 3			14	5	14	5	14	5	14	5	42	15	-	-	-	-	-	-
	No. 4			14	4.84061	14	4.84061	14	4.84061	35	13	-	-					No. 4			14	5	14	5	14	5	14	5	42	15	-	-	-	-	-	-
MaAVc	No. 1			14	4.84061	14	4.84061	14	4.84061	35	13	-	-				Ma5Vc	No. 1			14	5	14	5	14	5	14	5	14	5	28	10	42	15	-	-
	No. 2			14	4.84061	14	4.84061	14	4.84061	35	13	-	-					No. 2			14	5	14	5	14	5	14	5	14	5	28	10	42	15	-	-
	No. 3			14	4.84061	14	4.84061	14	4.84061	35	13	-	-					No. 3			14	5	14	5	14	5	14	5	14	5	28	10	42	15	-	-
	No. 4			14	4.84061	14	4.84061	14	4.84061	35	13	-	-					No. 4			14	5	14	5	14	5	14	5	14	5	28	10	42	15	-	-
Ma1Vc	No. 1			14	4.84061	14	4.84061	14	4.84061	-	-	-	-				MaAVc	No. 1			14	5	14	5	14	5	14	5	14	5	28	10	42	15	-	-
	No. 2			14	4.84061	14	4.84061	14	4.84061	-	-	-	-					No. 2			14	5	14	5	14	5	14	5	14	5	28	10	42	15	-	-
	No. 3			14	4.84061	14	4.84061	14	4.84061	35	13	-	-					No. 3			14	5	14	5	14	5	14	5	14	5	28	10	42	15	-	-
	No. 4			14	4.84061	14	4.84061	14	4.84061	-	-	-	-					No. 4			14	5	14	5	14	5	14	5	14	5	28	10	42	15	-	-
						0-→0.9		0.9→2.7		2.7→8.1		8.1→24.3											0→0.9		0.9→2.7		2.7→4		4 →6.1		6 .1→ 9.1		9.1→13.6		13.5-20.4
	replicate					t(d)	g	t(d)	g	t(d)	g	t(d)	g					replicate					t(d)	g	t(d)	g	t(d)	g	t(d)	g	t(d)	g	t(d)	g	t(d)	g
Ma5Vc	No. 1					14	4.84061	14	4.84061			-	-				Ma1Vc	No. 1					14	5	14	5	14	5	14	5	14	5	-	-	-	-
	No. 2					14	4.84061	14	4.84061		-	-	-					No. 2					14	5	14	5	14	5	14	5	14	5	-	-	-	-
	No. 3					14	4.84061	14	4.84061		-	-	-					No. 3					14	5	14	5	14	5	14	5	14	5	-	-	-	-
	No. 4					14	4.84061	14	4.84061		-	-	-					No. 4					14	5	14	5	14	5	14	5	14	5	-	-	-	-
MaAVc	No. 1					14	4.84061	14	4.84061	42	15	-	-				Ma5Vc	No. 1					14	5	14	5	14	5	14	5	14	5	42	15	-	-
	No. 2					14	4.84061	14	4.84061	42	15	-	-					No. 2					14	5	14	5	14	5	14	5	14	5	42	15	-	-
	No. 3					14	4.84061	14	4.84061	42	15	-	-					No. 3					14	5	14	5	14	5	14	5	14	5	42	15	-	-
	No. 4					14	4.84061	14	4.84061	42	15	-	-					No. 4					14	5	14	5	14	5	14	5	14	5	42	15	-	-
Ma1Vc	No. 1					14	4.84061	14	4.84061		-	-	-				MaAVc	No. 1					14	5	14	5	14	5	14	5	14	5	28	10	-	-
	No. 2					14	4.84061	14	4.84061		-	-	-					No. 2					14	5	14	5	14	5	14	5	14	5	28	10	-	-
	No. 3					14	4.84061	14	4.84061		-	-	-					No. 3					14	5	14	5	14	5	14	5	14	5	28	10	-	-
	No. 4					14	4.84061	14	4.84061		-	-	-					No. 4					14	5	14	5	14	5	14	5	14	5	28	10	-	-
