# Supplementary material for: The limit of resistance to salinity in the freshwater cyanobacterium Microcystis aeruginosa is modulated by the rate of salinity increase
Source: Ecol Evol. 2020 Apr 14;10(11):5045–55. doi: 10.1002/ece3.6257 (PMC7297762; doi:10.1002/ece3.6257)
Supplement: Supplementary file 3 — Table S3 [file ECE3-10-5045-s003.xlsx]

## Sheet: Hoja1
Table S3. Growth rate (m) of the salinity-adapted cells after the ratchet experiments, growing for 15 d in BG11-50% and after being transferred to BG11-50% supplemented with 9.1 g l-1 NaCl (Ma1Vc strain) or 13.6 g l-1 NaCl (Ma5Vc and MaAVc strains).
	Growth rate (doublings d-1)
	Adapted cells (BG11)	Adapted cells (BG11 + salinity)
Ma1vc	0.188822	0.182328
Ma1vc	0.160084	0.178284
Ma1vc	0.195034	0.171996
Ma1vc	0.17	0.17
Ma5vc	0.188026	0.182328
Ma5vc	0.15989	0.185612
Ma5vc	0.195943	0.128498
Ma5vc	0.19	0.19
MaAvc	0.194273	0.170199
MaAvc	0.173771	0.161629
MaAvc	0.150657	0.171996
MaAvc	0.16	0.19
